# Supplementary material for: Genetic diversity and structure in the Endangered Allen Cays Rock Iguana, Cyclura cychlura inornata
Source: PeerJ. 2016 Mar 10;4:e1793. doi: 10.7717/peerj.1793 (PMC4793328; doi:10.7717/peerj.1793)
Supplement: Supplemental Information 1 [file peerj-04-1793-s001.txt]

>gi|712001548|gb|KM275474.1| Cyclura cychlura inornata D-loop, partial sequence; mitochondrial
CCCCCCTACTCCACCTCAACCGCCCATCATGTTCCCTCTGGTCAAGCATAGTACATACTATATAATTATA
CTAAGACATATTATGTATATAGTGCATTAACCTATTTTCCCCACGAATAATCAAAACCACTAAAAACGAT
ATCATTACCCAATACATATTATGTATATAGTGCATTAACTTATTTTCCCCACGAATAATTAAAAGAGAAA
GATACCTAAAAATTTTACAAAAAACGTAATAACCAAAACTGTGCATTAAACTAATTTCCCCATGAATATT
CTTTAATTGACATAACATTATTAAAGTACATAGGACATTAAATGCTTTATCGTACATAACACTACCTAAA
GACACGAATAATCATAGAGATCCTTGCCTTATTTATAATAAAGGCAGCGATTTTGAARAATTCAATTGTT
CGACTAAGTTATCTGGCAAAACGCGAGAAATCACCATCCCGCCCATCGGGGCTCAACATTACTAGCTTCA
GGCCCATCACAACAGGTTGCAGCACTACTTGCTCTTTCCAAGGCCTCTGGTTGTTATTTCAGGACCATGA
AGTTATTAACAAGCATACGTTCCTCTTTAAAAGGCATTTGGTAAATGGATTAATTACTGTCGTACCCATG
CCCAGCATAACTGGTTTTCCAGGCTACTGGTATTTTTNTATTTTTTT
>gi|712001532|gb|KM275473.1| Cyclura cychlura inornata cytochrome b (Cytb) gene, partial cds; mitochondrial
TTACACGAAAATCCCACCCTATTCTGAAAATAATCAACAACTCATTCATCGACCTGCCAACCCCATCCAA
TATCTCCTCTTGATGAAACTTCGGCTCACTGCTGGGCCTATGTCTAATTATCCAGGTCCTAACTGGGCTA
TTCCTAGCAATACATTATACCGCAAACATTTCACACGCCTTCTCCTCAGTAGCCCACATCTGCCGAGACG
TCCAATACGGATGACTCATTCGAAACCTACACGCCAACGGAGCCTCTATATTCTTCATTTGCCTATATCT
ACACATTGGACGAGGCCTATACTATGGCTCCTACCTATACAAAGAAACCTGAAACCTCGGAGTAATCCTA
CTTTTATTAGTAATGGCCACCGCCTTCGTAGGCTACGTCCTACCATGAGGACAAATATCATTCTGA
>gi|712001513|gb|KM275472.1| Cyclura cychlura inornata NADH dehydrogenase subunit 4 (ND4) gene, partial cds; tRNA-His and tRNA-Ser genes, complete sequence; and tRNA-Leu gene, partial sequence; mitochondrial
CTACTAAAACTGGGAGGCTACGGAATCATCCGAATCACCCTAACACTAATGCCAATAACACAAAAACTAT
ACTACCCCTTCATGATCTTAGCCCTATGAGGAATCGTAATAACCAGCTCAATCTGCATACGACAAACAGA
CCTAAAATCGCTCATCGCCTACTCCTCAGTCAGCCACATAGGACTAGTCATCGCTGCGTGCCTAATCCAA
ACACCATGAAGCATTACGGGAGCTATAACCCTAATAATCGCCCATGGTTTAACATCTTCCATAATATTCT
GCCTAGCCAACACCAACTACGAACGAACCCACACCCGAACCATAATCCTAACACGAGGCCTCCAAATCAT
TCTTCCCCTAATAACCTCATGATGGCTACTAGCCATCCTCACAAACATAGCCCTGCCCCCAACTATCAAC
ATAATAGGAGAAATTATGATCATCTCCGCCCTGTTCAATTGATCCTCGCCAACAATTATCTTAACAGGCC
TAGGAACCCTAATCACAGCCGTGTACTCATTACACATATTCCTAACAACACAACGAAACATCATGCCACT
TCACATCATCACCACAAACCCAACACACACCCGAGAGCACCTCATCATAACCCTGCACACTCTACCCCTC
GTTCTATTAATCCTTAAACCCGATCTAATCTCAAACTACTTCGCCTGTTAGCATAGTTTAATAAAAACAT
TAGGATGTGGCCCTAAAAAAAGAAGTGCGACCCTTCTTGCGAACCGAGAGGTGTTTAGAACACTAAGAAC
TGCTAATTCTTATCCCTGAAGTTAAATTCCTCAGACCCCTCACTTTTAAAGGATAAGAGACAA
